# Supplementary material for: Unequal geographic distribution of water and sanitation at the household and school level in Sudan
Source: PLoS One. 2021 Oct 15;16(10):e0258418. doi: 10.1371/journal.pone.0258418 (PMC8519438; doi:10.1371/journal.pone.0258418)
Supplement: S1 Table — (XLSX) [file pone.0258418.s001.xlsx]

## Sheet: S1_Table1
state	district	open defecation	improved household latrine	protected water_hh	borehole,handpump, network_hh	school improved latrine	school latrine any type	No water and soap_school	both	Water only	Soap only
C.darfour	West Aljabal		1	1				0.5		0.5
R.sea	Tokar	0.003	0.748	1	1	1	1			1
R.sea	Portsudan	0.007	0.676	0.997	0.997	0.588	0.588	0.6	0.2	0.2
Northern	Alburgaig	0.006	0.657	0.994	1	0.486	0.486			1
Northern	Dongla	0.002	0.643	0.985	1	0.802	1		0.273	0.727
R.sea	Ageig	0.101	0.599	0.997	1	0.715	0.715	0.167		0.833
R.sea	Swakin	0.368	0.591	1	1	1	1			0.8	0.2
Alkhartoum	Khartoum	0.006	0.59	0.981	0.983	1	1	0.083	0.083	0.833
W.kordofan	Babanosa	0.001	0.515	0.999	0.999	0.799	0.933	0.143		0.857
Algazeira	Madani Alkubra	0.024	0.513	0.997	0.993	0.562	0.928	0.235	0.529	0.235
Northern	Algooleid		0.491	0.99	0.995	0.696	1		0.2	0.8
N.Darfour	Alfasher	0.004	0.49	0.991	0.974	0.66	0.66	0.077	0.538	0.385
W.Nile	Kosti	0.088	0.44	0.647	0.374	0.605	0.8	0.545		0.364	0.091
R.sea	Sinkat	0.131	0.432	0.955	0.952	1	1	0.143	0.143	0.714
Northern	Northern	0.011	0.414	0.993	0.997	0.599	0.922	0.092	0.108	0.8
Alkhartoum	East Nile	0.002	0.406	0.992	0.998	0.266	0.735	0.067		0.933
R.sea	Jabait Almaadein	0.609	0.388	0.996	1	0.811	0.811			1
N.Darfour	Kotum	0.024	0.386	1	1	0.39	0.793			1
N.Darfour	Maleit	0.188	0.378	0.894	0.89	0.765	0.954	0.438	0.188	0.375
Alkhartoum	Bahry	0.011	0.375	0.993	0.992	0.409	0.809	0.143	0.071	0.786
N.Darfour	Kubkabiah	0.003	0.375	0.953	0.946	0.201	0.803		0.5	0.5
S.kordofan	Alabasiah	0.275	0.366	0.919	0.626	0.402	0.468	0.5		0.5
R.sea	R.sea	0.329	0.363	0.993	0.993	0.919	0.919	0.103	0.121	0.741	0.034
B.Nile	Wad Almahi	0.08	0.362	0.809	0.805	0.657	0.835	0.615		0.385
Northern	Halfa	0.051	0.361	0.996	1	0.544	0.772	0.222	0.111	0.667
Kassala	Kassala		0.36	0.997	0.997	0.8	1		0.2	0.8
R.Nile	Atbarah	0.062	0.343	0.817	0.836	0.714	1		0.111	0.889
S.kordofan	Kadogli	0.091	0.342	0.996	0.487	0.69	0.753	0.182		0.818
S.kordofan	Rashad	0.333	0.333	0.955	0.648	0.624	0.726	0.1	0.2	0.6	0.1
Alkhartoum	Alkhartoum	0.027	0.314	0.987	0.982	0.495	0.894	0.093	0.113	0.794
N.Darfour	Alkomah		0.31	1	0.983	0.799	1	0.2	0.4	0.4
Sinnar	Sinja	0.022	0.3	0.997	0.995	0.501	0.7		0.727	0.182	0.091
W.darfour	Krainik	0.08	0.298	0.98	0.985	1	1	0.182		0.727	0.091
N.Kordofan	Alrahad	0.203	0.292	0.786	0.61	0.701	0.9		0.2	0.8
Northern	Aldabah	0.005	0.286	0.99	0.992	0.603	1	0.2	0.1	0.7
Northern	Marawi	0.01	0.282	0.998	0.998	0.499	1	0.2		0.8
S.darfour	Mairshing	0.083	0.272	0.865	0.86	0.801	0.9	0.364	0.182	0.455
Sinnar	Alsooki	0.01	0.268	0.97	0.97	0.597	1		0.6	0.4
Northern	Dalgo	0.007	0.264	0.997	0.995	0.504	1			1
Sinnar	Sinnar	0.141	0.262	1	0.987	0.191	0.393		0.8	0.2
N.Darfour	Alwaha	0.404	0.255	0.993	0.993	0.571	0.782		0.2	0.8
Alkhartoum	Um dorman	0.001	0.25	0.997	0.997	0.336	0.936	0.071	0.143	0.786
W.darfour	Aljenainah	0.149	0.245	0.789	0.893	0.687	0.787	0.091	0.091	0.818
W.Nile	Aldewaim	0.362	0.242	0.58	0.814	0.36	0.692	0.308		0.692
S.darfour	North Nyala	0.003	0.238	1	1	0.83	0.83		1
Alkhartoum	Jabal Awlia	0.007	0.236	0.997	1	0.339	0.932	0.2		0.8
Algazeira	Alhasaheisa	0.07	0.235	0.992	0.994	0.18	0.633	0.091	0.182	0.727
Algazeira	East Algazeira	0.025	0.234	0.997	0.998	0.258	0.864	0.188	0.375	0.375	0.063
B.Nile	ALDamazein	0.002	0.228	0.899	0.889	0.698	1	0.5	0.4	0.1
Algazeira	Almanagil	0.156	0.226	0.838	0.771	0.268	0.531	0.4	0.333	0.267
Algazeira	Um Algora	0.122	0.225	0.865	0.78	0.067	0.67	0.2	0.333	0.467
E.darfour	Eldeain	0.001	0.223	0.987	0.834	0.447	0.908	0.357	0.143	0.5
Algazeira	Algazeira	0.124	0.217	0.929	0.891	0.227	0.652	0.219	0.368	0.395	0.018
Sinnar	Abo hojar	0.018	0.214	0.997	0.998	0.5	0.702	0.3	0.4	0.2	0.1
N.Kordofan	Shikan	0.061	0.214	0.9	0.77	0.641	0.912	0.167	0.25	0.583
elgdareif	Center Algdareif	0.252	0.213	0.992	0.795	0.62	0.713	0.2		0.7	0.1
S.kordofan	Altadamon	0.441	0.21	0.775	0.997	0.158	0.158	0.063	0.188	0.75
W.kordofan	Abyay	0.108	0.199	0.864	0.921	0.568	0.639	0.182		0.818
N.Darfour	N.Darfour	0.17	0.199	0.967	0.912	0.52	0.771	0.119	0.257	0.606	0.018
C.darfour	Zalingai	0.119	0.198	0.999	0.96	0.438	0.812	0.2	0.2	0.6
Sinnar	Sinnar	0.134	0.195	0.995	0.994	0.352	0.646	0.192	0.462	0.231	0.115
S.darfour	Alwehda	0.091	0.193	0.998	0.997	0.596	0.696	0.5	0.1	0.4
Alkhartoum	Karari		0.192	0.993	0.993	0.391	1		0.333	0.667
average		0.107207	0.351841	0.948397	0.919839	0.571726	0.813919	0.238711	0.289674	0.625516	0.0850833	#DIV/0!
W.kordofan	Alfoolah	0.136	0.19	0.989	0.984	0.605	0.933	0.133		0.867
N.Kordofan	Barah	0.457	0.187	1	1	0.4	0.597		0.2	0.8
S.kordofan	Abo Jebaiha	0.282	0.186	0.871	0.959	0.409	0.48	1
N.Darfour	Altainah	0.245	0.185	1	1	0.403	0.403			1
R.Nile	Aldamar	0.161	0.185	0.864	0.863	0.348	0.764	0.083		0.917
S.kordofan	Abo Kursholah	0.214	0.185	0.997	0.64	0.096	0.192	0.75		0.25
S.darfour	Nyala		0.182	0.998	1	0.56	0.779	0.1	0.3	0.6
R.Nile	Burbur	0.029	0.179	0.863	0.863	0.208	1			1
W.darfour	W.darfour	0.141	0.172	0.965	0.981	0.777	0.822	0.236	0.042	0.694	0.028
W.kordofan	Alnohood	0.012	0.17	0.933	0.933	0.134	0.535		0.091	0.909
S.kordofan	S.kordofan	0.33	0.169	0.905	0.558	0.443	0.619	0.6		0.333	0.067
W.darfour	Kulbos	0.073	0.16	1	0.995	0.597	0.697	0.4		0.6
W.Nile	Um Ramtah	0.142	0.157	0.762	0.655	0.068	0.459	0.55	0.036	0.396	0.018
Alkhartoum	Khalawei	0.143	0.156	0.957	0.916	0.677	0.875	0.063	0.313	0.625
W.Nile	Rubak	0.398	0.155	0.552	0.925	0.477	0.66	1
S.darfour	Nateigah	0.227	0.153	0.899	0.894	0.601	0.7	0.667		0.333
elgdareif	Algdareif	0.105	0.152	0.724	0.993	0.557	0.557	0.667	0.333
W.Nile	W.Nile	0.338	0.149	0.727	0.437	0.316	0.644	0.25		0.75
S.kordofan	Taloody	0.349	0.147	1	0.933	0.43	0.862		0.75	0.25
R.Nile	R.Nile	0.102	0.145	0.865	0.87	0.269	0.881	0.083	0.067	0.85
W.darfour	Habeila	0.175	0.144	0.997	0.995	0.791	0.823	0.333	0.111	0.556
Algazeira	Alkamlein	0.055	0.143	0.999	0.998	0.263	0.798	0.067	0.6	0.267	0.067
W.darfour	Forbranga	0.153	0.143	0.99	0.99	0.8	0.9	0.182	0.091	0.727
Algazeira	South Algazeira	0.262	0.14	0.994	0.987	0.216	0.498	0.143	0.214	0.643
S.darfour	Kass	0.003	0.139	0.898	0.898	0.795	1	0.091	0.364	0.545
W.darfour	Baidah	0.034	0.138	1	0.998	0.701	0.701	0.25		0.625	0.125
N.Kordofan	N.Kordofan	0.297	0.138	0.898	0.768	0.518	0.889	0.095	0.159	0.746
Kassala	New Halfa	0.175	0.137	0.832	0.831	0.303	0.903	0.1		0.9
B.Nile	AlRosaeris	0.008	0.137	0.579	0.633	0.824	0.824	0.455	0.273	0.273
R.Nile	Amatamah	0.002	0.136	0.857	0.857	0.143	1		0.143	0.857
N.Kordofan	Um Rwabah	0.338	0.133	0.862	0.768	0.502	0.9		0.1	0.9
W.Nile	Aljabalain	0.282	0.133	0.765	0.634	0.555	0.81	0.417	0.083	0.5
B.Nile	B.Nile	0.069	0.132	0.721	0.602	0.691	0.883	0.485	0.162	0.353
W.kordofan	Aldibab	0.19	0.128	1	1	0.414	0.828	0.4		0.6
S.kordofan	Aldulang	0.089	0.128	0.999	0.853	0.865	1	0.4	0.2	0.4
elgdareif	Alfashagah	0.198	0.127	0.796	0.889	0.302	0.703	0.111	0.222	0.556	0.111
Sinnar	Aldali	0.153	0.126	0.997	1	0.199	0.598	0.2		0.4	0.4
N.Darfour	Almalhah	0.232	0.12	0.885	0.885	0.284	0.428	0.286		0.714
W.kordofan	W.kordofan	0.118	0.118	0.947	0.906	0.48	0.774	0.206	0.018	0.776
N.Kordofan	Um dam Haj Ahmed	0.573	0.117	1	0.973	0.2	0.8	0.2	0.2	0.6
elgdareif	Galaa Alnahel	0.22	0.117	0.496	0.649	0.296	0.598	0.1		0.9
elgdareif	Almafazah	0.163	0.114	0.414	0.618	0.302	0.302	0.5	0.3	0.2
Sinnar	Aldinder	0.317	0.113	1	1	0.286	0.57	0.571	0.143		0.286
elgdareif	West Algdareif	0.168	0.112	0.998	0.998	0.326	0.78		0.111	0.889
N.Darfour	Elsraif	0.015	0.103	0.993	0.933	0.446	0.889		0.25	0.75
R.Nile	Shandi	0.076	0.099	0.989	0.997	0.214	1	0.067		0.933
Alkhartoum	Um bada		0.098	0.997	1	0.393	1			1
W.Nile	Tandalti	0.249	0.097	0.964	0.759		0.219	0.769		0.231
C.darfour	C.darfour	0.208	0.095	0.903	0.881	0.46	0.713	0.225	0.099	0.648	0.028
S.kordofan	Gadeir	0.486	0.091	0.912	0.894	0.455	0.783	0.154	0.462	0.308	0.077
R.Nile	Abo Hamed	0.104	0.09	0.829	0.833		0.586	0.2	0.2	0.6
elgdareif	elgdareif	0.215	0.086	0.678	0.734	0.293	0.597	0.147	0.127	0.696	0.029
Sinnar	East Sinnar	0.298	0.085	0.998	0.998	0.11	0.556	0.222	0.444	0.333
W.darfour	Jabal moon	0.347	0.083	0.998	0.995	0.713	0.713	0.429		0.571
C.darfour	Um Dakhun	0.569	0.082	0.614	0.604	0.633	0.726	0.214	0.214	0.5	0.071
R.sea	Algnoub	0.77	0.081	0.997	0.997	1	1		0.286	0.571	0.143
C.darfour	Azoom	0.114	0.081	0.891	0.919	0.486	0.698	0.385	0.077	0.538
elgdareif	Alrahed	0.024	0.079	0.27	0.543	0.503	0.696		0.4	0.6
C.darfour	Wadi Salih	0.103	0.078	0.95	0.942	0.293	0.375			0.857	0.143
R.sea	Hia	0.53	0.077	1	1	1	1			1
W.darfour	Sirba	0.231	0.075	0.993	1	1	1			1
W.kordofan	Kaileik	0.276	0.073	0.835	0.835	0.872	0.872	0.333		0.667
W.kordofan	Lagawa	0.567	0.072	0.841	0.738	0.616	0.695	0.333	0.083	0.583
W.Nile	Galy	0.638	0.071	0.808	0.645	0.412	0.645	0.333		0.667
W.kordofan	Wadbanda		0.067	1	0.94	0.268	0.8	0.143		0.857
N.Darfour	Um barow	0.419	0.067	1	0.799	0.601	0.601			1
N.Darfour	Suraf Omrah	0.095	0.063	0.994	0.945	0.339	0.676		0.429	0.429	0.143
C.darfour	Bundasi	0.241	0.061	1	0.885	0.544	0.751	0.25		0.75
Kassala	Kassala	0.311	0.061	0.848	0.808	0.381	0.934	0.35	0.067	0.583
S.darfour	Rehaid Albrdei	0.267	0.058	0.682	0.682	0.409	0.541	0.357	0.071	0.571
S.darfour	S.darfour	0.209	0.055	0.887	0.877	0.449	0.68	0.358	0.171	0.459	0.012
B.Nile	Geissan	0.023	0.055	0.524	0.472	0.806	1	0.273	0.091	0.636
S.darfour	East Aljabal	0.36	0.054	1	1	0.251	0.251	0.25		0.75
W.kordofan	Abo Zabad	0.024	0.051	0.999	0.973	0.574	0.926	0.2		0.8
Kassala	Khashm Elgrbah	0.093	0.05	0.699	0.699	0.801	1	0.2		0.8
N.Kordofan	Jabrat Elshaikh	0.213	0.047	0.997	0.89	0.598	1			1
E.darfour	E.darfour	0.152	0.044	0.973	0.833	0.42	0.746	0.338	0.104	0.558
S.kordofan	Eastren Reif	0.437	0.044	0.894	0.796	0.39	1	0.571	0.143	0.214	0.071
S.darfour	Tuls	0.118	0.042	0.997	0.995	0.39	0.492	0.333	0.222	0.444
W.kordofan	Alkhwai	0.075	0.04	0.96	0.963	0.412	0.537	0.4		0.6
S.kordofan	Dolami	0.276	0.038	0.975	0.953	1	1	0.111	0.444	0.333	0.111
Algazeira	Algorashi	0.311	0.038	0.718	0.535		0.205	0.455	0.273	0.273
W.kordofan	Almairam	0.253	0.034	0.873	0.873	0.633	1	0.125		0.875
N.Darfour	Kernawi	0.823	0.03	0.997	0.993	0.799	0.799		0.2	0.8
S.darfour	Alsalam	0.14	0.03	0.998	0.993	0.597	0.796	0.267	0.067	0.667
W.kordofan	Alsanoot	0.238	0.03	0.899	0.78	0.466	0.533	0.357		0.643
B.Nile	Baw	0.172	0.029	0.706	0.678	0.596	0.905	0.7	0.2	0.1
elgdareif	Alfaw	0.218	0.028	0.193	0.193	0.199	0.598			1
E.darfour	Abo Karinka	0.017	0.027	1	0.973	0.397	0.599	0.286		0.714
R.sea	Halaieb	0.796	0.026	1	1	1	1		0.75	0.25
C.darfour	Makjur	0.198	0.026	0.939	0.921	0.419	0.914	0.167		0.833
E.darfour	Abo Jabrah	0.353	0.025	0.999	0.999	0.358	0.713	0.154		0.846
S.kordofan	Alleiry	0.814	0.025	0.995	0.998	0.292	0.493		0.143	0.857
S.darfour	Eid Elfursan	0.339	0.025	0.836	0.822	0.466	0.669	0.286		0.714
elgdareif	Albutanah	0.39	0.025	0.688	0.181	0.345	0.525		0.2	0.8
E.darfour	Sheiria	0.01	0.023	0.987	0.547	0.61	0.807		0.4	0.6
Kassala	Rifi Atbrah	0.263	0.023	0.497	0.497	0.197	0.799	0.4	0.2	0.4
R.sea	Durdaib	0.071	0.02	1	1	1	1	0.2		0.8
N.Kordofan	Sodari	0.482	0.018	0.925	0.797	0.5	1	0.2	0.1	0.7
N.Darfour	Um Kadadah	0.254	0.017	0.99	0.789	0.401	1		0.167	0.833
S.darfour	Kutom	0.434	0.017	0.334	0.334	0.331	0.399	0.625	0.125	0.188	0.063
S.darfour	Belial	0.073	0.015	0.915	0.898	0.809	0.933	0.063	0.5	0.438
Kassala	Rifi Kassala	0.34	0.013	1	1	0.2	0.8	0.6	0.2	0.2
N.Darfour	Altwaishah	0.02	0.013	1	1		0.601			1
elgdareif	East Algdareif	0.231	0.013	0.934	0.823		0.596	0.1		0.9
S.darfour	Dumso	0.286	0.012	0.993	0.99	0.299	0.498	0.778	0.111	0.111
W.Nile	Alsalam	0.671	0.011	0.746	0.59	0.127	0.451	0.786	0.071	0.143
N.Darfour	Allaeit	0.007	0.01	1	1		1		0.2	0.8
N.Darfour	Dar Elsalam	0.195	0.01	0.914	0.642	1	1	0.2	0.4	0.2	0.2
W.Nile	Algitainah	0.131	0.009	0.817	0.697	0.068	0.803	0.533	0.133	0.333
Kassala	Humashkoraib	0.543	0.007	0.997	0.993	0.397	1	0.4		0.6
Kassala	Aroma	0.184	0.007	0.934	0.92	0.375	1	0.2	0.2	0.6
N.Darfour	Kalamendow	0.07	0.007	0.903	0.682	0.401	0.799		1
E.darfour	Asalaiah	0.38	0.007	0.808	0.515	0.289	0.43	0.333		0.667
B.Nile	Alkurmok	0.04	0.007	0.806	0.437	0.401	0.779	0.25		0.75
E.darfour	Elfardoos	0.117	0.006	1	0.991	0.625	1	0.5	0.125	0.375
S.kordofan	Algooz	0.382	0.006	0.705	0.906	0.14	0.423	0.1		0.8	0.1
elgdareif	Elgreaishah	0.252	0.005	0.896	0.802	0.102	0.7	0.1		0.8	0.1
E.darfour	Yasein	0.067	0.005	0.977	0.694	0.318	0.581		0.429	0.571
W.kordofan	Gebaish	0.003	0.004	1	0.957	0.133	0.867	0.267		0.733
S.darfour	Um Dafoog	0.266	0.004	0.736	0.733	0.568	0.641	0.5	0.167	0.25	0.083
S.darfour	Shataia	0.251	0.003	1	1	0.491	0.829	0.429	0.286	0.286
B.Nile	Altadamon	0.152	0.003	0.755	0.177	0.704	0.801	0.444	0.111	0.444
S.darfour	Greidah	0.093	0.002	0.998	0.999	0.334	0.933	0.071	0.071	0.786	0.071
E.darfour	Adeilah		0.002	0.998	0.925	0.298	0.803	0.5		0.5
S.kordofan	Habeila	0.41	0.002	0.777	0.815	0.407	0.708	0.282	0.162	0.521	0.035
R.Nile	Abuheirah	0.271	0.002	0.671	0.674	0.21	0.707	0.333	0.167	0.5
S.darfour	Kateilah	0.215	0.001	0.989	0.987	0.2	0.801	0.4	0.267	0.333
S.darfour	Alsuntah	0.69	0.001	0.999	0.927	0.268	0.602	0.357		0.643
W.kordofan	Alodiah	0.002	0.001	0.998	0.768	0.481	0.926		0.067	0.933
Kassala	Talkook	0.626		1	1		0.796	1
S.darfour	Buram	0.05		1	0.987	0.2	0.534	0.6	0.067	0.333
elgdareif	Basundah	0.399		0.494	0.871		0.335			1
N.Darfour	Tawilah	0.401		1	0.863	0.799	0.799	0.25		0.75
S.darfour	Alradoom	0.166		0.853	0.808		0.378	0.333	0.083	0.583
S.kordofan	Wad Almahi				0.803	1	1	0.308		0.692
Kassala	North Aldaltah	0.583		1	0.793	0.4	1	0.6		0.4
E.darfour	Bahur Alarab	0.443		0.957	0.747	0.715	1	0.857		0.143
Kassala	Wad Elheilaw	0.581		0.607	0.607	0.198	1	0.2		0.8
Kassala	West Kassala	0.158		0.799	0.537	0.597	1	0.4		0.6
N.Kordofan	West Barah	0.223		0.842	0.51	0.335	0.842	0.167	0.167	0.667
